# Supplementary material for: A Cross-Sectional Study of Exposure Factors Associated with Seropositivity for SARS-CoV-2 Antibodies during the Second Epidemic Wave among a Sample of the University of Corsica (France)
Source: Int J Environ Res Public Health. 2022 Feb 10;19(4):1953. doi: 10.3390/ijerph19041953 (PMC8872171; doi:10.3390/ijerph19041953)
Supplement: Supplementary file 1 [file ijerph-19-01953-s001.zip]

Archive with 1 entries (1 files):
- ijerph-1565948-supplementary.pdf
